# Supplementary material for: Morphological Medial Gastrocnemius Muscle Growth in Ambulant Children with Spastic Cerebral Palsy: A Prospective Longitudinal Study
Source: J Clin Med. 2023 Feb 16;12(4):1564. doi: 10.3390/jcm12041564 (PMC9963346; doi:10.3390/jcm12041564)
Supplement: Supplementary file 1 [file jcm-12-01564-s001.zip]

Archive with 1 entries (1 files):
- jcm-2220634-supplementary.pdf
